# Supplementary material for: Missing WD40 Repeats in ATG16L1 Delays Canonical Autophagy and Inhibits Noncanonical Autophagy
Source: Int J Mol Sci. 2024 Apr 19;25(8):4493. doi: 10.3390/ijms25084493 (PMC11050548; doi:10.3390/ijms25084493)
Supplement: Supplementary file 1 [file ijms-25-04493-s001.zip]

Archive with 1 entries (1 files):
- ijms-2937743-supplementary.pdf
